# Supplementary material for: Asymmetric Monomer Design Enables Structural Control of M(Salen)-Type Polymers
Source: Polymers (Basel). 2023 Feb 23;15(5):1127. doi: 10.3390/polym15051127 (PMC10007425; doi:10.3390/polym15051127)
Supplement: Supplementary file 1 [file polymers-15-01127-s001.zip]

Archive with 1 entries (1 files):
- polymers-1993533-supplementary.pdf
